# Supplementary material for: Delayed loss of UBE3A reduces the expression of Angelman syndrome-associated phenotypes
Source: Mol Autism. 2019 May 22;10:23. doi: 10.1186/s13229-019-0277-1 (PMC6532248; doi:10.1186/s13229-019-0277-1)
Supplement: Supplementary file 1 — Table S1. (referring to Fig. 1). Summary of the statistical tests used for each Western blot analysis performed on each experimental group. Statistical significance (2-sided, p < 0.05) is indicated by green color. (XLS 31 kb) [file 13229_2019_277_MOESM1_ESM.xls]

## Sheet: Table S1
				Brain area	Genotype (n)	UBE3A (%)	Standard deviation	Independent variable	Test statistic	Test statistic value (df)	p value	Posthoc test (Bonferroni)		p value
				Cortex	embryonic deletion (3)	4	1	genotype	Univariate ANOVA	F(3,8)=53.39	<0.001	WT	embryonic deletion	<0.001
					WT (3)	100	22						juvenile deletion	<0.001
					juvenile deletion (3)	6	2						adult deletion	<0.001
					adult deletion (3)	6	1
				Hippocampus	embryonic deletion (3)	6	3	genotype	Univariate ANOVA	F(3,8)=149.60	<0.001	WT	embryonic deletion	<0.001
					WT (3)	100	13						juvenile deletion	<0.001
					juvenile deletion (3)	7	2						adult deletion	<0.001
					adult deletion (3)	7	1
				Striatum	embryonic deletion (3)	5	1	genotype	Univariate ANOVA	F(3,8)=511.09	<0.001	WT	embryonic deletion	<0.001
					WT (3)	100	10						juvenile deletion	<0.001
					juvenile deletion (3)	7	2						adult deletion	<0.001
					adult deletion (3)	5	1
				Cerebellum	embryonic deletion (3)	13	2	genotype	Univariate ANOVA	F(3,8)=80.71	<0.001	WT	embryonic deletion	<0.001
					WT (3)	100	14						juvenile deletion	<0.001
					juvenile deletion (3)	17	6						adult deletion	<0.001
					adult deletion (3)	16	4
