# Supplementary material for: Delayed loss of UBE3A reduces the expression of Angelman syndrome-associated phenotypes
Source: Mol Autism. 2019 May 22;10:23. doi: 10.1186/s13229-019-0277-1 (PMC6532248; doi:10.1186/s13229-019-0277-1)
Supplement: Supplementary file 4 — Table S3. (referring to Fig. 2). Summary of the statistical tests used for behavioral paradigms performed on each experimental group. Statistical significance (2-sided, p < 0.05) is indicated by green color. The genotype is the independent variable of all the statistical tests. (XLS 41 kb) [file 13229_2019_277_MOESM4_ESM.xls]

## Sheet: Table S3
	UBE3A deletion	Behavioral test	Dependent variable	Test statistic	Directionality	Independent variable	Test statistic value (df)	p value F test	Post-hoc test (Bonferroni)		p-value	Genotype (N)
	embryonic deletion	rotarod	latency to fall (s)	2-way repeated measure ANOVA	2-sided	Genotype	F(2,56)=5.53	p=0.006	Ube3aflox-Creembryo+	WT	0.060	WT (30), Ube3a-cre embryo- (15), Ube3a-cre embryo+ (15)
										Ube3aflox-Creembryo-	0.006
					2-sided	Time	F(3.19, 178. 85)=44.56	p<0.001
					2-sided	Genotype*Time	F(6.387, 178,85)=4.47	p<0.001
		open field	distance moved (cm)	Univariate ANOVA	2-sided	Genotype	F(2,56)=11.80	p<0.001	Ube3aflox-Creembryo+	WT	0.001
										Ube3aflox-Creembryo-	p<0.001
		marble burying	% buried marbles	Univariate ANOVA	2-sided	Genotype	F(2,56)=18.43	P<0.001	Ube3aflox-Creembryo+	WT	p<0.001
										Ube3aflox-Creembryo-	p<0.001
		nest building	used nesting material (%)	2-way repeated measure ANOVA	2-sided	Genotype	F(2,56)=17.08	p<0.001	Ube3aflox-Creembryo+	WT	p<0.001	WT (29), Ube3a-cre embryo- (15), Ube3a-cre embryo+ (15)
										Ube3aflox-Creembryo-	p<0.001
					2-sided	Time	F(1.84,103.03)=224.98	P<0.001
					2-sided	Genotype*Time	F(3.68, 103.03)=10.561	P<0.001
		forced swim test	floating time (%)	kruskall-wallis	2-sided	Genotype	H(2)=23.85	p<0.001	Ube3aflox-Creembryo+	WT	p<0.001
										Ube3aflox-Creembryo-	0.001
	juvenile deletion	rotarod	latency to fall (s)	2-way repeated measure ANOVA	2-sided	Genotype	F(2,51)=2.53	p=0.089				WT (24), Ube3a-VEH(14), Ube3a-TAM (16)
					2-sided	Time	F(3.05,155.79)=43.51	p<0.001
					2-sided	Genotype*Time	F(6.11,155.79)=1.295	p=0.262
		open field	distance moved (cm)	univariate ANOVA	2-sided	Genotype	F(2,51)=2.17	p=0.125
		marble burying	% buried marbles	univariate ANOVA	2-sided	Genotype	F(2,51)=2.31	p=0.109
		nest building	used nesting material (%)	2-way repeated measure ANOVA	2-sided	Genotype	F(2,51)=5.38	p=0.008	Ube3aflox-TAM	WT	0.006
										Ube3aflox-VEH	0.390
					2-sided	Time	F(1.41,71.74)=352.86	p<0.001
					2-sided	Genotype*Time	F(2.81, 71.74)=5.97	p<0.01
		forced swim test	floating time (%)	kruskall-wallis	2-sided	Genotype	H(2)=9.22	p=0.010	Ube3aflox-TAM	WT	0.041
										Ube3aflox-VEH	0.015
	adult deletion	rotarod	latency to fall (s)	2-way repeated measure ANOVA	2-sided	Genotype	F(2,57)=0.705	p=0.50				WT (30), Ube3a-VEH (15), Ube3a-TAM (15)
					2-sided	Time	F(2.50,142.61)=60.01	p<0.001
					2-sided	Genotype*Time	F(5,142.61)=0.737	p=0.597
		open field	distance moved (cm)	Univariate ANOVA	2-sided	Genotype	F(2,57)=1.42	p=0.250
		marble burying	% buried marbles	Univariate ANOVA	2-sided	Genotype	F(2,57)=0.765	P=0.470
		nest building	used nesting material (%)	2-way repeated measure ANOVA	2-sided	Genotype	F(2,57)=0.947	p=0.394
					2-sided	Time	F(1.73,98.37)=588.35	p<0.001
					2-sided	Genotype*Time	F(3.45,98.37)=1.08	p=0.368
		forced swim test	floating time (%)	kruskall-wallis	2-sided	Genotype	H(2)=10.05	p<0.01	Ube3aflox-TAM	WT	0.014
										Ube3aflox-VEH	0.016
