# Supplementary material for: Delayed loss of UBE3A reduces the expression of Angelman syndrome-associated phenotypes
Source: Mol Autism. 2019 May 22;10:23. doi: 10.1186/s13229-019-0277-1 (PMC6532248; doi:10.1186/s13229-019-0277-1)
Supplement: Supplementary file 6 — Table S4. (referring to Additional file 5: Figure S2). Summary of the statistical tests used for behavioral paradigms performed on each experimental group. Statistical significance (2-sided, p < 0.05) is indicated by green color. The genotype is the independent variable of all the statistical tests. (XLS 41 kb) [file 13229_2019_277_MOESM6_ESM.xls]

## Sheet: Table S4
	UBE3A deletion	Behavioral test	Dependent variable	Test statistic	Directionality	Independent variables	Test statistic value (df)	p value F test	post-hoc test for effect of genotype		p-value (Bonferroni)	p value (Dunnet/Mann-whitney U test)	Genotype (N)
	Embrionic deletion	rotarod	latency to fall (s)	2-way repeated measure ANOVA	2 sided	Genotype	F(3,56)=4,117	p<0,01	Ube3aflox-Creembryo+	WT-Creembryo-	0.623	0.243	WT-Cre embryo-(15), WT-Cre embryo+ (15), Ube3a-cre embryo- (15), Ube3a-cre embryo+ (15)
						Time	F(3.15,176.59)=51.29	p<0.001		WT-Creembryo+	0.057	0.025
						Genotype*Time	F(9.46,176.59)=3.096	p<0.01		Ube3aflox-Crembryo-	0.011	0.005
		open field	distance moved (cm)	univariate ANOVA	2 sided	Genotype	F(3,56)=7,867	p<0.001	Ube3aflox-Creembryo+	WT-Creembryo-	0.004	0.002
										WT-Creembryo+	0.008	0.004
										Ube3aflox-Crembryo-	0	0
		marble burying	% buried marbles	univariate ANOVA	2 sided	Genotype	F(3,56)=12,827	p<0.001	Ube3aflox-Creembryo+	WT-Creembryo-	0	0
										WT-Creembryo+	0	0
										Ube3aflox-Crembryo-	0	0
		nest building	used nesting material (%)	2-way repeated measure ANOVA	2 sided	Genotype	F(3,55)=12,324	p<0.001	Ube3aflox-Creembryo+	WT-Creembryo-	0	0	WT-Cre embryo-(15), WT-Cre embryo+ (14), Ube3a-cre embryo- (15), Ube3a-cre embryo+ (15)
						Time	F(1.84,101.45)=278.524	p<0.001		WT-Creembryo+	0.001	0
						Genotype*time	F(5.53,101.45)=7.56	p<0.001		Ube3aflox-Crembryo-	0	0
		forced swim test	floating time (%)	kruskall-wallis	2 sided	Genotype	H(3)=24.48	p<0.001	Ube3aflox-Creembryo+	WT-Creembryo-	0.001	0
										WT-Creembryo+	0	0
										Ube3aflox-Crembryo-	0.002	0.001
	juvenile deletion	rotarod	latency to fall (s)	2-way repeated measure ANOVA	2 sided	Genotype	F(3,50)=2,163	p=0.104					WT OIL (11), WT TAM (13), Ube3a-VEH (14), Ube3a-TAM (16)
						Time	F(3.2,159.79)=48.36	p<0.001
						Genotype*Time	F(9.59,159.79)=2.12	p<0.05
		open field	distance moved (cm)	univariate ANOVA	2 sided	Genotype	F(3,50)=1,573	p=0.208
		marble burying	% buried marbles	univariate ANOVA	2 sided	Genotype	F(3,50)=2,483	p=0.072
		nest building	used nesting material (%)	2-way repeated measure ANOVA	2 sided	Genotype	F(3,50)=3,539	p<0.05	Ube3aflox-TAM	WT-OIL	0.043	0.02
						Time	F(1.41,70.33)=393.86	p<0.001		WT-TAM	0.059	0.027
						Genotype*Time	F(4.22,70.33)=3.92	p<0.01		Ube3aflox-VEH	0.802	0.313
		forced swim test	floating time (%)	kruskall-wallis	2 sided	Genotype	H(3)=9.445	p<0.05	Ube3aflox-TAM	WT-OIL	0.471	0.175
										WT-TAM	0.108	0.007
										Ube3aflox-VEH	0.030	0.005
	adult deletion	rotarod	latency to fall (s)	2-way repeated measure ANOVA	2 sided	Genotype	F(3,56)=1,098	p=0.358					WT OIL (15), WT TAM (15), Ube3a-VEH (15), Ube3a-TAM (15)
						Time	F(2.52,141)=71.15	p<0.001
						Genotype*Time	F(7.55,141)=0.76	p=0.631
		open field	distance moved (cm)	univariate ANOVA	2 sided	Genotype	F(3,56)=0,93	p=0.432
		marble burying	% buried marbles	univariate ANOVA	2 sided	Genotype	F(3,56)=0,745	p=0.53
		nest building	used nesting material (%)	2-way repeated measure ANOVA	2 sided	Genotype	F(3,56)=2,957	p<0.05	Ube3aflox-TAM	WT-OIL	1	1
						Time	F(1.79,100.04)=705.38	p<0.001		WT-TAM	0.092	0.041
						Genotype*Time	F(5.36,100.04)=2.21	p=0.055		Ube3aflox-VEH	1	0.536
		forced swim test	floating time (%)	kruskal-wallis	2 sided	Genotype	H(3)=10,12	p<0.05	Ube3aflox-TAM	WT-OIL	0.058	0.011
										WT-TAM	0.120	0.019
										Ube3aflox-VEH	0.031	0.006
